# Supplementary material for: A NanoBRET-Based H3R Conformational Biosensor to Study Real-Time H3 Receptor Pharmacology in Cell Membranes and Living Cells
Source: Int J Mol Sci. 2022 Jul 26;23(15):8211. doi: 10.3390/ijms23158211 (PMC9332000; doi:10.3390/ijms23158211)
Supplement: Supplementary file 1 [file ijms-23-08211-s001.zip]

Archive with 1 entries (1 files):
- ijms-1839677-supplementary.pdf
